# Supplementary material for: Transdisciplinary approaches to addressing factors that influence antimicrobial use in dairy cattle: A scoping review
Source: Heliyon. 2024 Feb 8;10(4):e25550. doi: 10.1016/j.heliyon.2024.e25550 (PMC10877173; doi:10.1016/j.heliyon.2024.e25550)
Supplement: Multimedia component 1 [file mmc1.csv]

Search query: Dairy cattle, antibiotics, India
Year	Count
2023	2
2022	13
2021	11
2020	8
2019	7
2018	6
2017	2
2016	1
2015	3
2014	1
2013	2
2012	2
2011	4
2010	1
2009	2
2007	3
2005	4
2004	1
2003	1
2001	1
1993	1
