# Supplementary material for: Transdisciplinary approaches to addressing factors that influence antimicrobial use in dairy cattle: A scoping review
Source: Heliyon. 2024 Feb 8;10(4):e25550. doi: 10.1016/j.heliyon.2024.e25550 (PMC10877173; doi:10.1016/j.heliyon.2024.e25550)
Supplement: Multimedia component 3 [file mmc3.xlsx]

## Sheet: Sheet1
Article ID	Covidence #	Author	Title	Year of Publication	Country and/or Region of Study	Type of Data Collected	Main field of journal	Doi
i	891	Meek 1986	The relationship among current management systems, production, disease and drug usage on Ontario dairy farms.	1986	Canada	Quantitative	Veterinary	https://www.ncbi.nlm.nih.gov/pmc/articles/PMC1255150/
ii	2350	Charles 1996	A survey of dairy cattle worm control practices in southeast Brazil.	1996	Brazil	Quantitative	Veterinary	10.1016/0304-4017(96)00949-1
iii	13274	Gibbons-Burgener 2000	Influence of the Milk and Dairy Beef Duality Assurance Program on dairy farm drug management practices	2000	Michigan, USA	Quantitative	Veterinary	10.2460/javma.2000.216.1960
iv	515	Vaarst 2002	Farmers' choice of medical treatment of mastitis in Danish dairy herds based on qualitative research interviews.	2002	Denmark	Qualitative	Dairy Science	10.3168/jds.S0022-0302(02)74159-3
v	11805	Vaarst 2003	Organic dairy farmers' decision making in the first 2 years after conversion in relation to mastitis treatments	2003	Denmark	Quantitative	Agriculture and Biological Sciences	10.1016/S0301-6226(02)00310-X
vi	1990	Keyyu 2003	Worm control practices and anthelmintic usage in traditional and dairy cattle farms in the southern highlands of Tanzania.	2003	Tanzania	Quantitative	Veterinary	10.1016/S0304-4017(03)00111-0
vii	232	Zwald 2004	Management practices and reported antimicrobial usage on conventional and organic dairy farms.	2004	USA	Quantitative	Dary Science	10.3168/jds.S0022-0302(04)73158-6
viii	12203	Sato 2005	A comparison of production and management between Wisconsin organic and conventional dairy herds	2005	USA	Quantitative	Agriculture and Biological Sciences	10.1016/j.livprodsci.2004.09.007
ix	326	Sawant 2005	A survey on antibiotic usage in dairy herds in Pennsylvania.	2005	USA	Quantitative	Dairy Association	10.3168/jds.S0022-0302(05)72979-9
x	2204	Hoe 2006	Opinions and practices of wisconsin dairy producers about biosecurity and animal well-being.	2006	Wisconsin, USA	Quantitative	Dairy Science	10.3168/jds.S0022-0302(06)72301-3
xi	310	Raymond 2006	Assessment and promotion of judicious antibiotic use on dairy farms in Washington State.	2006	USA	Quantitative	Dairy Science	10.3168/jds.S0022-0302(06)72598-X
xii	709	Nyman 2007	Risk factors associated with the incidence of veterinary-treated clinical mastitis in Swedish dairy herds with a high milk yield and a low prevalence of subclinical mastitis.	2007	Sweden	Quantitative	Veterinary	10.1016/j.prevetmed.2006.10.002
xiii	527	Dernburg 2007	A study of the knowledge, attitudes, and behaviors of French dairy farmers toward the farm register.	2007	France	Semi-quantitative	Environmental Science	10.3168/jds.2005-223
xiv	374	Friedman 2007	Importance of prudent antibiotic use on dairy farms in South Carolina: a pilot project on farmers' knowledge, attitudes and practices.	2007	South Carolina, USA	Qualitative	Zoonoses Public Health	10.1111/j.1863-2378.2007.01077.x
xv	11517	Thomson 2008	Cross-sectional prospective survey to study indication-based usage of antimicrobials in animals: Results of use in cattle	2008	Finland	Quantitative	Veterinary	10.1186/1746-6148-4-15
xvi	365	Hill 2009	Relationship between herd size and annual prevalence of and primary antimicrobial treatments for common diseases on dairy operations in the United States.	2009	USA	Quantitative	Veterinary	10.1016/j.prevetmed.2008.12.001
xvii	182	Cattaneo 2009	Bovine veterinarians' knowledge, beliefs, and practices regarding antibiotic resistance on Ohio dairy farms.	2009	USA	Quantitative	Dairy Science	10.3168/jds.2008-1575
xviii	10656	Bennedsgaard 2010	Reducing use of antimicrobials - Experiences from an intervention study in organic dairy herds in Denmark	2010	Denmark	Quantitative	Agriculture and Biological Sciences	10.1016/j.livsci.2010.03.018
xix	10497	Suriyasathaporn 2010	Milk Quality and Antimicrobial Resistance against Mastitis Pathogens after Changing from a Conventional to an Experimentally Organic Dairy Farm	2010	Thailand	Quantitative	Veterinary	10.5713/ajas.2010.90345
xx	12797	Wagenaar 2011	Effect of production system, alternative treatments and calf rearing system on udder health in organic dairy cows	2011	Denmark, Italy, Sweden, the UK, Netherlands and Switzerland.	Quantitative	Agriculture and Biological Sciences	10.1016/j.njas.2011.06.001
xxi	13575	Ivemeyer 2012	Impact of animal health and welfare planning on medicine use, herd health and production in European organic dairy farms	2012	Denmark (DK), Norway (NO), Netherlands (NL), United Kingdom (UK), Germany (DE), Austria (AT) and Switzerland (CH).	Quantitative	Agriculture and Biological Sciences	10.1016/j.livsci.2011.12.023
xxii	12389	Young 2012	Knowledge and attitudes towards food safety and reported use of good production practices among a sample of cattle producers in Santa Fe, Argentina	2012	Argentina	Quantitative	Veterinary	https://www.redalyc.org/pdf/1730/173024970004.pdf
xxiii	11728	Vaarst 2012	Reducing antibiotic usage in organic dairy farms - The stable school approach	2012	Denmark	Qualitative	Cattle Practice	https://www.cabdirect.org/cabdirect/abstract/20133027464
xxiv	11360	Pardon 2012	Prospective study on quantitative and qualitative antimicrobial and anti-inflammatory drug use in white veal calves	2012	Belgium	Quantitative	Immunology and microbiology	10.1093/jac/dkr570
xxv	237	Walker 2012	Characteristics of dairy calf ranches: morbidity, mortality, antibiotic use practices, and biosecurity and biocontainment practices.	2012	USA	Quantitative	Dairy Science	10.3168/jds.2011-4727
xxvi	1806	Relun 2013	Farmers' practices, motivators and barriers for adoption of treatments of digital dermatitis in dairy farms.	2013	France	Semi-quantitative	Veterinary	10.1017/S1751731113000803
xxvii	402	Duse 2013	Farming practices in Sweden related to feeding milk and colostrum from cows treated with antimicrobials to dairy calves.	2013	Sweden	Quantitative	Veterinary	www.actavetscand.com/content/55/1/49
xxviii	273	Redding 2014	The use of antibiotics on small dairy farms in rural Peru.	2014	Peru	Quantitative	Dairy Science	10.1016/j.prevetmed.2013.10.012
xxix	143	Trevisi 2014	Strategies for reduced antibiotic usage in dairy cattle farms.	2014	n/a	Quantitative	Veterinary	10.1016/j.rvsc.2014.01.001
xxx	12460	Villar 2015	Udder health in organic dairy cattle in Northern Spain	2015	Spain	Quantitative	Agriculture and Biological Sciences	10.5424/sjar/2015133-6610
xxxi	4939	Ibraimi 2015	Kosovo's Public Health Damage from Abusive Use of Antibiotics in Dairy Cattle.	2015	Kosovo	Quantitative	Medical sciences	10.5455/msm.2015.27.149-153
xxxii	390	Swinkels 2015	Social influences on the duration of antibiotic treatment of clinical mastitis in dairy cows.	2015	Netherlands and Germany	Semi-quantitative	Dairy Science	10.3168/jds.2014-8488
xxxiii	299	Lager 2015	Antimicrobial dispensing by Ontario dairy veterinarians.	2015	USA	Quantitative	Veterinary	https://www.ncbi.nlm.nih.gov/pmc/articles/PMC4466824/
xxxiv	183	Jones 2015	Factors affecting dairy farmers' attitudes towards antimicrobial medicine usage in cattle in England and Wales.	2015	England and Wales	Quantitative	Veterinary	10.1016/j.prevetmed.2015.05.010
xxxv	180	Gonza¡lezPereyra 2015	Quantification of antimicrobial usage in dairy cows and preweaned calves in Argentina.	2015	Argentina	Quantitative	Veterinary	10.1016/j.prevetmed.2015.10.019
xxxvi	12228	Lava 2016	Antimicrobial drug use and risk factors associated with treatment incidence and mortality in Swiss veal calves reared under improved welfare conditions	2016	Switzerland	Quantitative	Veterinary	10.1016/j.prevetmed.2016.02.002
xxxvii	10833	Vargas 2016	Partial budget analysis of prepartum antimicrobial therapy and Escherichia coli J5 vaccination of dairy heifers and their effect on milk production and milk quality parameters	2016	Brazil	Quantitative	Veterinary	10.1590/S0100-736X2016000200003
xxxviii	10448	Scoppetta 2016	Qualitative survey on antibiotic use for mastitis and antibiotic residues in Umbrian dairy herds	2016	Italy	Semi-quantitative	Veterinary	https://www.cabdirect.org/cabdirect/abstract/20163173439
xxxix	2400	ScherpenzeelCGM 2016	Farmers' attitude toward the introduction of selective dry cow therapy.	2016	The Netherlands	Quantitative	Dairy Science	10.3168/jds.2016-11349
xl	2048	Griffioen 2016	Dutch dairy farmers' need for microbiological mastitis diagnostics.	2016	Dutch Region	Quantitative	Dairy Science	10.3168/jds.2015-10816
xli	1486	Habing 2016	Understanding antimicrobial stewardship: Disease severity treatment thresholds and antimicrobial alternatives among organic and conventional calf producers.	2016	USA	Quantitative	Veterinary	10.1016/j.prevetmed.2016.06.004
xlii	694	Santman-BerendsIMGA 2016	Evaluation of udder health parameters and risk factors for clinical mastitis in Dutch dairy herds in the context of a restricted antimicrobial usage policy.	2016	Dutch Region	Quantitative	Dairy Science	10.3168/jds.2015-10398
xliii	436	PerssonWaller 2016	Veterinary treatment strategies for clinical mastitis in dairy cows in Sweden.	2016	Sweden	Quantitative	Veterinary	10.1136/vr.103506
xliv	308	Stevens 2016	Mastitis prevention and control practices and mastitis treatment strategies associated with the consumption of (critically important) antimicrobials on dairy herds in Flanders, Belgium.	2016	Belgium	Quantitative	Dairy Science	10.3168/jds.2015-10496
xlv	205	Kuipers 2016	Antibiotic use in dairy herds in the Netherlands from 2005 to 2012.	2016	Netherlands	Quantitative	Dairy Science	10.3168/jds.2014-8428
xlvi	12550	Orpin 2017	What can we learn from farmers experiences and attitudes to Selective Dry Cow Therapy?	2017	UK and Netherlands	Qualitative	Veterinary	https://www.bcva.eu/.../25_130.pdf
xlvii	11696	Reyher 2017	Achieving responsible antimicrobial use: communicating with farmers	2017	Global	Qualitative	Veterinary	10.1136/inp.j341
xlviii	5145	vandenBorneBHP 2017	Quantifying Preferences of Farmers and Veterinarians for National Animal Health Programs: The Example of Bovine Mastitis and Antimicrobial Usage in Switzerland.	2017	Switzerland	Quantitative	Veterinary	10.3389/fvets.2017.00082
xlix	3379	Firth 2017	Antimicrobial consumption on Austrian dairy farms: an observational study of udder disease treatments based on veterinary medication records.	2017	Austria	Qualitative	Agriculture and Biological Sciences	https://peerj.com/articles/4072/
l	1475	Kramer 2017	Farmers' knowledge and expectations of antimicrobial use and resistance are strongly related to usage in Dutch livestock sectors.	2017	Dutch Region	Quantitative	Veterinary	10.1016/j.prevetmed.2017.08.023
li	822	vanDijk 2017	Participatory Policy Making by Dairy Producers to Reduce Anti-Microbial use on Farms.	2017	UK	Qualitative	Veterinary	10.1111/zph.12329
lii	629	Kayitsinga 2017	Antimicrobial treatment of clinical mastitis in the eastern United States: The influence of dairy farmers' mastitis management and treatment behavior and attitudes.	2017	USA	Quantitative	Dairy Science	10.3168/jds.2016-11708
liii	230	Poizat 2017	Antibiotic use by farmers to control mastitis as influenced by health advice and dairy farming systems.	2017	Global	Qualitative	Veterinary	10.1016/j.prevetmed.2017.07.016
liv	215	Higgins 2017	Understanding veterinarians' prescribing decisions on antibiotic dry cow therapy.	2017	England	Qualitative	Dairy Science	10.3168/jds.2016-11923
lv	186	Hyde 2017	Quantitative analysis of antimicrobial use on British dairy farms.	2017	England	Quantitative	Veterinary	10.1136/vr.104614
lvi	168	McDougall 2017	Factors influencing antimicrobial prescribing by veterinarians and usage by dairy farmers in New Zealand.	2017	New Zealand	Quantitative	Veterinary	10.1080/00480169.2016.1246214
lvii	151	Lager 2017	Estimated antimicrobial dispensing frequency and preferences for lactating cow therapy by Ontario dairy veterinarians.	2017	USA	Quantitative	Veterinary	https://www.ncbi.nlm.nih.gov/pmc/articles/PMC5157734/
lviii	10504	Adel 2018	Antibiotic Therapy Practices Of Dairy Cows And Eventual Impact On Foodstuffs Quality In The Governorate Of Biskra, Algeria.	2018	Algeria	Qualitative	Agriculture and Biological Sciences
lix	4986	Carmo 2018a	Veterinary Expert Opinion on Potential Drivers and Opportunities for Changing Antimicrobial Usage Practices in Livestock in Denmark, Portugal, and Switzerland.	2018	Denmark, Portugal, Switzerland	Semi-quantitative	Veterinary	10.3389/fvets.2018.00029
lx	4901	Carmo 2018b	Expert opinion on livestock antimicrobial usage indications and patterns in Denmark, Portugal and Switzerland.	2018	Denmark, Portugal, Switzerland	Semi-quantitative	Veterinary	10.1136/vetreco-2018-000288
lxi	4853	Ekong 2021	2018 Survey of factors associated with antimicrobial drug use and stewardship practices in adult cows on conventional California dairies: immediate post-Senate Bill 27 impact.	2018	California, USA	Quantitative	Agriculture and Biological Sciences	https://peerj.com/articles/11596/
lxii	4620	Ekakoro 2018	Drivers of Antimicrobial Use Practices among Tennessee Dairy Cattle Producers.	2018	Tennessee, USA	Qualitative	Veterinary	10.1155/2018/1836836
lxiii	293	HolstegeMMC 2018	Factors associated with high antimicrobial use in young calves on Dutch dairy farms: A case-control study.	2018	Dutch Region	Quantitative	Veterinary	10.3168/jds.2017-14252
lxiv	206	Lhermie 2018	The farm cost of decreasing antimicrobial use in dairy production.	2018	n/a	Quantitative	Immunology and microbiology	10.1371/journal.pone.0194832
lxv	202	Obaidat 2018	Major diseases, extensive misuse, and high antimicrobial resistance of Escherichia coli in large- and small-scale dairy cattle farms in Jordan.	2018	Jordan	Quantitative	Dairy Science	10.3168/jds.2017-13665
lxvi	195	Higham 2018	A survey of dairy cow farmers in the United Kingdom: knowledge, attitudes and practices surrounding antimicrobial use and resistance.	2018	UK	Quantitative	Veterinary	10.1136/vr.104986
lxvii	154	ScherpenzeelCGM 2018	Veterinarians' attitudes toward antimicrobial use and selective dry cow treatment in the Netherlands.	2018	Netherlands	Quantitative	Dairy Science	10.3168/jds.2017-13591
lxviii	9	Chauhan 2018	The social biography of antibiotic use in smallholder dairy farms in India.	2018	India	Qualitative	Agriculture and Biological Sciences	10.1186/s13756-018-0354-9
lxvix	12664	Schnyder 2019	Effects of management practices, animal transport and barn climate on animal health and antimicrobial use in Swiss veal calf operations	2019	Switzerland	Quantitative	Veterinary	10.1016/j.prevetmed.2019.03.007
lxx	11148	Hyde 2019	Reducing antimicrobial use on dairy farms using a herd health approach	2019	n/a	Quantitative	Clinical Practice	10.1136/inp.l5518
lxxi	10671	Ekakoro 2019	Drivers, alternatives, knowledge, and perceptions towards antimicrobial use among Tennessee beef cattle producers: a qualitative study	2019	Tennessee, USA	Qualitative	Veterinary	10.1186/s12917-018-1731-6
lxxii	5030	Golding 2019	Shared Goals, Different Barriers: A Qualitative Study of UK Veterinarians' and Farmers' Beliefs About Antimicrobial Resistance and Stewardship.	2019	UK	Qualitative	Veterinary	10.3389/fvets.2019.00132
lxxiii	1920	Firth 2019	Relationship between the probability of veterinary-diagnosed bovine mastitis occurring and farm management risk factors on small dairy farms in Austria.	2019	Austria	Quantitative	Dairy Science	10.3168/jds.2018-15657
lxxiv	1481	Scott 2019	Endoparasite control practices on Saskatchewan dairy farms.	2019	Canada	Quantitative	Veterinary	https://pubmed.ncbi.nlm.nih.gov/31156261/
lxxv	1303	Pucken 2019	Veterinary peer study groups as a method of continuous education-A new approach to identify and address factors associated with antimicrobial prescribing.	2019	Switzerland	Qualitative	Veterinary	10.1371/journal.pone.0222497
lxxvi	1264	Stevens 2019	The effect of mastitis management input and implementation of mastitis management on udder health, milk quality, and antimicrobial consumption in dairy herds.	2019	n/a	Semi-quantitative	Dairy Science	10.3168/jds.2018-15237
lxxvii	722	Vasquez 2019	Understanding the effect of producers' attitudes, perceived norms, and perceived behavioral control on intentions to use antimicrobials prudently on New York dairy farms.	2019	USA	Semi-quantitative	Agriculture and Biological Sciences	10.1371/journal.pone.0222442
lxxviii	319	Rees 2019	Storage of prescription veterinary medicines on UK dairy farms: a cross-sectional study.	2019	UK	Quantitative	Veterinary	10.1136/vr.105041
lxxix	242	Alhaji 2019	Survey on antimicrobial usage in local dairy cows in North-central Nigeria: Drivers for misuse and public health threats.	2019	Nigeria	Quantitative	Agriculture and Biological Sciences	10.1371/journal.pone.0224949
lxxx	216	Afema 2019	Antimicrobial use policy change in pre-weaned dairy calves and its impact on antimicrobial resistance in commensal Escherichia coli: a cross sectional and ecological study.	2019	USA	Quantitative	Immunology and microbiology	10.1186/s12866-019-1576-6
lxxxi	157	Fischer 2019	Dairy farmers' perspectives on antibiotic use: A qualitative study.	2019	USA	Quantitative	Dairy Science	10.3168/jds.2018-15015
lxxxii	11603	Bazzanella 2020	Effect of on-farm milk culturing on treatment out-comes and usage of antimicrobials in mastitis therapy - a field study	2020	Austria	Quantitative	Veterinary	https://www.oegt.at/explorer/1919.pdf
lxxxiii	11563	Schrag 2020	Antimicrobial use quantification in adult dairy cows - Part 3-Use measured by standardized regimens and grams on 29 dairies in the United States	2020	USA	Quantitative	Veterinary	10.1111/zph.12773
lxxxiv	11144	Busch 2020	Perceptions of antibiotic use in livestock farming in Germany, Italy and the United States	2020	Germany, Italy, United States	Quantitative	Livestock Science	10.1016/j.livsci.2020.104251
lxxxv	10698	Zuliani 2020	Do Dairy Farming Systems Differ in Antimicrobial Use?	2020	Global	Quantitative	Veterinary	10.3390/ani10010047
lxxxvi	10660	Helliwell 2020	Antibiotic stewardship and its implications for agricultural animal-human relationships: Insights from an intensive dairy farm in England	2020	England	Qualitative	Rural Studies	10.1016/j.jrurstud.2020.07.008
lxxxvii	10366	Rajarajan 2020	Clean milk production practices and its impact on the prevention and control of mastitis in Tiruchirapalli district of Tamil Nadu	2020	Tamil Nadu, India	Quantitative	Dairy Science	10.33785/IJDS.2020.v73i05.013
lxxxviii	10249	Patnaik 2020	Field level study to understand dimensions of antimicrobial use in dairy farms of Punjab	2020	Punjab, India	Quantitative	Dairy Science	10.33785/IJDS.2020.v73i05.011
lxxxix	10202	Raosaheb 2020	Antimicrobials use pattern under organized and unorganized dairy production conditions in southern India	2020	India	Quantitative	Veterinary	https://epubs.icar.org.in/index.php/IJAnS/article/view/102419/40118
xc	4786	Gerber 2020	Decision-Making of Swiss Farmers and the Role of the Veterinarian in Reducing Antimicrobial Use on Dairy Farms.	2020	Fribourg, Switzerland	Qualitative	Veterinary	10.3389/fvets.2020.00565
xci	3785	Ferroni 2020	Antibiotic Consumption on Dairy and Beef Cattle Farms of Central Italy Based on Paper Registers.	2020	Italy	Quantitative	Immunology and microbiology	10.3390/antibiotics9050273
xcii	2118	Bright-Ponte 2020	Antimicrobial use data collection in animal agriculture.	2020	USA	Qualitative	Veterinary	10.1111/zph.12771
xciii	1083	Deng 2020	Antimicrobial use and farmers' attitude toward mastitis treatment on dairy farms with automatic or conventional milking systems.	2020	USA	Quantitative	Dairy Science	10.3168/jds.2019-17960
xciv	651	Schwendner 2020	Knowledge, attitude and practices of Swiss dairy farmers towards intramammary antimicrobial use and antimicrobial resistance: A latent class analysis.	2020	Switzerland	Semi-quantitative	Veterinary	10.1016/j.prevetmed.2020.105023
xcv	451	Schmenger 2020	Implementation of a targeted mastitis therapy concept using an on-farm rapid test: antimicrobial consumption, cure rates and compliance.	2020	Germany	Quantitative	Veterinary	10.1136/vr.105674
xcvi	331	Roy 2020	New Quebec regulation on the use of antimicrobials of very high importance in food animals: Implementation and impacts in dairy cattle practice.	2020	Canada	Qualitative	Veterinary	https://www.ncbi.nlm.nih.gov/pmc/articles/PMC6973201/
xcvii	268	Rell 2020	Stakeholders' perceptions of the challenges to improving calf health and reducing antimicrobial use in Swiss veal production.	2020	Switzerland	Qualitative	Veterinary	10.1016/j.prevetmed.2020.104970
xcviii	184	Taylor 2020	Survey of production animal veterinarians' prescription practices, factors influencing antimicrobial drug use, and perceptions of and attitudes toward antimicrobial resistance.	2020	USA	Quantitative	Veterinary	10.2460/javma.257.1.87
xcix	177	Tomazi 2020	Antimicrobial use for treatment of clinical mastitis in dairy herds from Brazil and its association with herd-level descriptors.	2020	Brazil	Quantitative	Veterinary	10.1016/j.prevetmed.2020.104937
c	141	Wemette 2020	New York State dairy farmers' perceptions of antibiotic use and resistance: A qualitative interview study.	2020	USA	Qualitative	Agriculture and Biological Sciences	10.1371/journal.pone.0232937
ci	126	Krogh 2020	Antimicrobial use in organic and conventional dairy herds.	2020	Denmark	Quantitative	Veterinary	10.1017/S1751731120000920
cii	5	Sharma 2020	A qualitative study on antibiotic use and animal health management in smallholder dairy farms of four regions of India.	2020	India	Qualitative	Infection, Ecology and Epidemiology	10.1080/20008686.2020.1792033
ciii	13473	Moore 2021	Describing motivation for health and treatment decisions and communication choices of calf-care workers on western United States dairies	2021	USA	Semi-quantitative	Dairy Science	10.3168/jds.2020-18669
civ	11793	Zanon 2021	Effects of cattle breed and production system on veterinary diagnoses and administrated veterinary medicine in alpine dairy farms	2021	Switzerland	Quantitative	Veterinary	10.1080/1828051X.2021.1953410
cv	11689	Rees 2021	It's cheaper than a dead cow': Understanding veterinary medicine use on dairy farms	2021	UK	Qualitative	Rural Studies	10.1016/j.jrurstud.2021.07.020
cvi	10941	Benavides 2021	Knowledge and use of antibiotics among low-income small-scale farmers of Peru	2021	Peru	Semi-quantitative	Veterinary	10.1016/j.prevetmed.2021.105287
cvii	10693	Ekong 2021	2018 Survey of antimicrobial drug use and stewardship practices in adult cows on California dairies: post-Senate Bill 27	2021	California, USA	Quantitative	Agriculture and Biological Sciences	https://peerj.com/articles/11515/
cviii	10558	Okello 2021	Survey on Antimicrobial Drug Use Practices in California Preweaned Dairy Calves	2021	California, USA	Quantitative	Dairy Science	10.3389/fvets.2021.636670
cvix	10260	Patnaik 2021	Intention of veterinary doctors towards antimicrobial usage and resistance: applying 'theory of planned behaviour' for scaling	2021	Punjab, India	Quantitative	Dairy Science	10.33785/IJDS.2021.v74i04.009
cx	10195	Kumar 2021	Understanding antibiotic usage on small-scale dairy farms in the indian states of assam and haryana using a mixed-methods approaches, outcomes and challenges	2021	India	Semi-qualitative	Immunology and microbiology	10.3390/antibiotics10091124
cxi	4941	Abdelfattah 2021	2019 Survey of Antimicrobial Drug Use and Stewardship Practices in Adult Cows on California Dairies: Post Senate Bill 27.	2021	Switzerland	Quantitative	Agriculture and Biological Sciences	10.3390/microorganisms9071507
cxii	4869	Wilm 2021	Veterinary Treatment Approach and Antibiotic Usage for Clinical Mastitis in Danish Dairy Herds.	2021	Denmark	Semi-quantitative	Agriculture and Biological Sciences	10.3390/antibiotics10020189
cxiii	4817	Cobo-Angel 2021	A Focus Group Study of Canadian Dairy Farmers' Attitudes and Social Referents on Antimicrobial Use and Antimicrobial Resistance.	2021	Canada	Qualitative	Veterinary	10.3389/fvets.2021.645221
cxiv	4503	Mdegela 2021	Antimicrobial Use, Residues, Resistance and Governance in the Food and Agriculture Sectors, Tanzania.	2021	Tanzania	Qualitative	Immunology and microbiology	10.3390/antibiotics10040454
cxv	4320	Kargar 2021	Extended transition milk feeding for 3 weeks improves growth performance and reduces the susceptibility to diarrhea in newborn female Holstein calves.	2021	Iran	Quantitative	Veterinary	10.1016/j.animal.2020.100151
cxvi	2170	Silva-Del-Rao 2021	Treatment practices after calving-related events on 45 dairy farms in California.	2021	USA	Semi-quantitative	Dairy Science	10.3168/jds.2021-20593
cxvii	1938	Amuta 2021	Assessing the perceptions and practices of peri-urban dairy farmers regarding bovine mastitis management in North-Western Nigeria.	2021	Nigeria	Quantitative	Veterinary	10.1016/j.prevetmed.2021.105442
cxviii	1649	Brock 2021	Organic dairy producer experiences and decisions related to disease prevention and treatment.	2021	USA	Qualitative	Agriculture and Biological Sciences	10.3168/jds.2020-19621
cxix	1574	Jorritsma 2021	Survey of veterinarians in the Netherlands on antimicrobial use for surgical prophylaxis in dairy practice.	2021	Netherlands	Quantitative	Immunology and microbiology	10.3168/jds.2020-19616
cxx	304	Morgans 2021	A participatory, farmer-led approach to changing practices around antimicrobial use on UK farms.	2021	UK	Quantitative	Dairy Science	10.3168/jds.2020-18874
cxxi	258	Burke 2021	Prevalence of intramammary antibiotic usage in dairy farming.	2021	Ireland	Semi-quantitative	Agriculture and Biological Sciences	10.1017/S0022029921000431
cxxii	241	Gomez 2021	A multidisciplinary approach to reduce and refine antimicrobial drugs use for diarrhoea in dairy calves.	2021	Canada	Quantitative	Veterinary	10.1016/j.tvjl.2021.105713
cxxiii	197	Padda 2021	New York State dairy veterinarians' perceptions of antibiotic use and resistance: A qualitative interview study.	2021	New York, USA	Qualitative	Veterinary	10.1016/j.prevetmed.2021.105428
cxiv	188	Llanos-Soto 2021	Survey of perceptions and attitudes of an international group of veterinarians regarding antibiotic use and resistance on dairy cattle farms.	2021	Italy	Quantitative	Veterinary	10.1016/j.prevetmed.2020.105253
cxv	140	Georgakakos 2021	Farmer perceptions of dairy farm antibiotic use and transport pathways as determinants of contaminant loads to the environment.	2021	New York, USA	Qualitative	Environmental Science	10.1016/j.jenvman.2020.111880
cxvi	31	Vijay 2021	Knowledge, Attitude, and Practices (KAP) Survey among Veterinarians, and Risk Factors Relating to Antimicrobial Use and Treatment Failure in Dairy Herds of India.	2021	India	Quantitative	Immunology and microbiology	10.3390/antibiotics10020216
cxvii	11468	Auer 2022	Training, development, and evaluation of on-farm culturing as a technical resource to reduce the use of antimicrobials in dairy herds in the Midwest Region of Santa Catarina State, Brazil	2022	Brazil	Qualitative	Immunology and microbiology	10.1590/0103-8478cr20200893
